# Supplementary material for: Quantification of Letrozole, Palbociclib, Ribociclib, Abemaciclib, and Metabolites in Volumetric Dried Blood Spots: Development and Validation of an LC-MS/MS Method for Therapeutic Drug Monitoring
Source: Int J Mol Sci. 2024 Sep 27;25(19):10453. doi: 10.3390/ijms251910453 (PMC11476960; doi:10.3390/ijms251910453)
Supplement: Supplementary file 1 [file ijms-25-10453-s001.zip]

Archive with 3 entries (3 files):
- Figure S1.tif
- Figure S2.tif
- Supporting Information revised.pdf
